# Supplementary material for: Phylogenomic Analysis of Wide‐Ranging Least Shrews Refines Conservation Priorities and Supports a Paradigm for Evolution of Biota Spanning Eastern North America and Mesoamerica
Source: Ecol Evol. 2025 May 12;15(5):e71263. doi: 10.1002/ece3.71263 (PMC12066985; doi:10.1002/ece3.71263)
Supplement: Supplementary file 1 — Table S1. Phylogenomic analysis of wide‐ranging least shrews refines conservation priorities and supports a paradigm for evolution of biota spanning eastern North America and Mesoamerica. Table S2. Phylogenomic analysis of wide‐ranging least shrews refines conservation priorities and supports a paradigm for evolution of biota spanning eastern North America and Mesoamerica. Table S3. Institutional Museum Codes. [file ECE3-15-e71263-s001.xlsx]

## Sheet: Appendix Table S1-Missing Data
Table S1 - Galfano et al. - Phylogenomic analysis of wide-ranging least shrews refines conservation priorities and supports a paradigm for evolution of biota spanning eastern North America and Mesoamerica.
Missing data by sample following all filtering steps.
Sample ID	snps.retained	Total SNPs	% Missing
LAWUNLSU34216.fq_sorted.bam	17860	22786	21.6185
TXNRWAS14356.fq_sorted.bam	18325	22786	19.5778
TXENMSTAM63771.fq_sorted.bam	18428	22786	19.1258
NMNRWNK305213.fq_sorted.bam	20000	22786	12.2268
MXTXSLSU34413.fq_sorted.bam	20135	22786	11.6343
VAVAMSB310263.fq_sorted.bam	20992	22786	7.87326
NMNUNNK306959.fq_sorted.bam	21118	22786	7.32028
LAWUNLSU34218.fq_sorted.bam	21663	22786	4.92846
LAENMSLSU25419.fq_sorted.bam	21711	22786	4.71781
NMNUNNK306952.fq_sorted.bam	21857	22786	4.07706
FLCFLUF31660.fq_sorted.bam	21873	22786	4.00685
FLSCFLUF33466.fq_sorted.bam	21900	22786	3.88835
LAWUNLSU28941.fq_sorted.bam	22066	22786	3.15983
NMNUNNK306954.fq_sorted.bam	22173	22786	2.69025
FLSFLUF31133.fq_sorted.bam	22174	22786	2.68586
NMNUNFT653.fq_sorted.bam	22179	22786	2.66392
LAWUNLSU29015.fq_sorted.bam	22195	22786	2.5937
KSERWNK296152.fq_sorted.bam	22250	22786	2.35232
LAWNMSLSU28942.fq_sorted.bam	22299	22786	2.13728
LACNMSLSU29129.fq_sorted.bam	22306	22786	2.10656
KSSWRWNK306133.fq_sorted.bam	22314	22786	2.07145
NMNRWNK305206.fq_sorted.bam	22323	22786	2.03195
LAWUNLSU34215.fq_sorted.bam	22333	22786	1.98806
NMSNMSFT645.fq_sorted.bam	22347	22786	1.92662
LAEUNLSU28650.fq_sorted.bam	22370	22786	1.82568
NMSNMSET203.fq_sorted.bam	22374	22786	1.80813
LAENMSLSU29128.fq_sorted.bam	22418	22786	1.61503
KSCRWNK306540.fq_sorted.bam	22432	22786	1.55359
TXCRWAS8192.fq_sorted.bam	22433	22786	1.5492
TXSENMSMSB196185.fq_sorted.bam	22435	22786	1.54042
KSSWRWNK306166.fq_sorted.bam	22437	22786	1.53164
TXSTXSAS13679.fq_sorted.bam	22451	22786	1.4702
NMSUNFT658.fq_sorted.bam	22461	22786	1.42631
NMNRWNK305197.fq_sorted.bam	22463	22786	1.41754
NMNRWFT647.fq_sorted.bam	22467	22786	1.39998
NMNRWNK305198.fq_sorted.bam	22487	22786	1.31221
TXCNMSAS11116.fq_sorted.bam	22493	22786	1.28588
TXSTXSNK305214.fq_sorted.bam	22501	22786	1.25077
KSEUNMSB305706.fq_sorted.bam	22522	22786	1.15861
NMNRWNK305200.fq_sorted.bam	22531	22786	1.11911
NMSUNFT659.fq_sorted.bam	22542	22786	1.07083
KSSWRWNK306167.fq_sorted.bam	22547	22786	1.04889
COCRWDMNS16603.fq_sorted.bam	22548	22786	1.0445
NMNRWMSB271655.fq_sorted.bam	22572	22786	0.939173
NMSUNFT656.fq_sorted.bam	22577	22786	0.91723
NMNRWNK305209.fq_sorted.bam	22584	22786	0.886509
NMNRWNK305210.fq_sorted.bam	22586	22786	0.877732
NMSNMSET465.fq_sorted.bam	22587	22786	0.873343
NMNRWNK305195.fq_sorted.bam	22590	22786	0.860177
KSERWMSB305705.fq_sorted.bam	22595	22786	0.838234
TXCRWAS8191.fq_sorted.bam	22612	22786	0.763627
NMNRWMSB271324.fq_sorted.bam	22613	22786	0.759238
NMNRWNK305202.fq_sorted.bam	22613	22786	0.759238
NMNRWNK305196.fq_sorted.bam	22628	22786	0.693408
NMSRWFT644.fq_sorted.bam	22630	22786	0.684631
NMSNMSFT654.fq_sorted.bam	22636	22786	0.658299
NMNRWMSB271323.fq_sorted.bam	22637	22786	0.65391
NMSNMSMSB271289.fq_sorted.bam	22650	22786	0.596858
NMSNMSNK305208.fq_sorted.bam	22650	22786	0.596858
NMSNMSFT642.fq_sorted.bam	22651	22786	0.592469
LAEUNLSU28649.fq_sorted.bam	22653	22786	0.583692
NMSNMSET460.fq_sorted.bam	22653	22786	0.583692
NMSNMSMSB271290.fq_sorted.bam	22676	22786	0.482753
LACUNLSU26721.fq_sorted.bam	22679	22786	0.469587
TXCNMSAS12494.fq_sorted.bam	22682	22786	0.456421
NMNRWNK305199.fq_sorted.bam	22686	22786	0.438866
NMNRWNK305211.fq_sorted.bam	22704	22786	0.35987

## Sheet: Appendix Table S2-Specimen Data
Specimen Appendix
Table S2 - Galfano et al. - Phylogenomic analysis of wide-ranging least shrews refines conservation priorities and supports a paradigm for evolution of biota spanning eastern North America and Mesoamerica
Museum Catalog Numbers are formatted according to GenBank specifications for linking specimens to institutional databases.
Nomenclature post-systematic revision	Country	Specific Locality	Date	Lat	Long	Museum Catalog Numbers	Cytb Tree Label	ddRADseq Label	Nuclear group assignment	CytB GenBank Accession	ddRADseq Data Repository
Cryptotis parvus parvus	USA	Texas, Eden	1997-10-05	31.2161	-99.8443	ASNHC:Mamm:11116	AS11116	TXCNMSAS11116	1F	PQ278313	https://doi.org/10.6084/m9.figshare.26970568.v2
Cryptotis parvus parvus	USA	Texas, Camp Bowie, Area 5, Array 5	2002-07-06	31.6304	-98.9284	ASNHC:Mamm:12494	AS12494	TXCNMSAS12494	1F	PQ278314	https://doi.org/10.6084/m9.figshare.26970568.v2
Cryptotis parvus parvus	USA	Texas, Camp Bowie	2008-04-26	31.6425	-98.9377	ASNHC:Mamm:13501	AS13501	NA		PQ278315	NA
Cryptotis parvus parvus	USA	Texas, Camp Bowie	2008-04-26	31.6425	-98.9377	ASNHC:Mamm:13502	AS13502	NA		PQ278316	NA
Cryptotis berlandieri	USA	Texas, Bentsen Rio Grande Valley State Park	2009-03-21	26.1716	-98.3873	ASNHC:Mamm:13679	AS13679	TXSTXSAS13679	3	PQ278317	https://doi.org/10.6084/m9.figshare.26970568.v2
Cryptotis parvus parvus	USA	Texas, 7 mi W Eagle Lake	2009-10-22	29.5821	-96.4441	ASNHC:Mamm:14356	AS14356	TXNRWAS14356	1B	PQ278318	https://doi.org/10.6084/m9.figshare.26970568.v2
Cryptotis parvus parvus	USA	Texas, 3 mi N, 1.5 mi W Mereta	1992-08-07	31.5005	-100.166	ASNHC:Mamm:8191	AS8191	TXCRWAS8191	1F	PQ278319	https://doi.org/10.6084/m9.figshare.26970568.v2
Cryptotis parvus parvus	USA	Texas, 1.5 mi S, 3 mi E San Angelo	1993-07-22	31.4418	-100.386	ASNHC:Mamm:8192	AS8192	TXCRWAS8192	1F	AB175135	https://doi.org/10.6084/m9.figshare.26970568.v2
Cryptotis orophilus	Honduras	Celaque	NA	NA	NA	CMNH:SP11644	MF158113	NA		MF158113	NA
Cryptotis parvus parvus	USA	Colorado, National Wind Technology Center, seep of Rock Creek	2016-08-24	39.9113	-105.223	DMNS:Mamm:16603	DMNS16603	COCRWDMNS16603	1A	PQ278320	https://doi.org/10.6084/m9.figshare.26970568.v2
Cryptotis parvus parvus	USA	South Dakota, Mirror Lakes	2009-10-20	44.5596	-104.017	DMNS:Mamm:19752	DMNS19752	NA		PQ278321	NA
Cryptotis parvus parvus	USA	Colorado, Pueblo Chemical Depot, Pueblo County, Colorado, T20S, R62W, Sec. 14, 1426 m	1999-09-21	38.3138	-104.302	DMNS:Mamm:9689	DMNS9689	NA		PQ278322	NA
Cryptotis goldmani	Mexico	Guerrero; Omiltemi	NA	NA	NA	LACM:Mamm:074156	LACM1593	NA		PQ278323	NA
Cryptotis parvus harlani	USA	Louisiana, 4.5 km. S LSU campus on Hwy 327	1982-05-17	30.377	-91.223	LSUMZ:Mamm:25419	LSU25419	LAENMSLSU25419	2	PQ278324	https://doi.org/10.6084/m9.figshare.26970568.v2
Cryptotis parvus parvus	USA	Louisiana, 1.5 km N, 11 km E Fort Polk	1982-11-12	31.06	-93.091	LSUMZ:Mamm:26721	NA	LACUNLSU26721	1F	NA	https://doi.org/10.6084/m9.figshare.26970568.v2
Cryptotis parvus harlani	USA	Louisiana, 4.7 mi S, 2.3 mi E LSU campus	1984-03-31	30.343	-91.138	LSUMZ:Mamm:28649	NA	LAEUNLSU28649	2	NA	https://doi.org/10.6084/m9.figshare.26970568.v2
Cryptotis parvus harlani	USA	Louisiana, 4.7 mi S, 2.3 mi E LSU campus	1984-03-31	30.343	-91.138	LSUMZ:Mamm:28650	NA	LAEUNLSU28650	2	NA	https://doi.org/10.6084/m9.figshare.26970568.v2
Cryptotis parvus parvus	USA	Louisiana, 7 km SE Rockefeller Refuge Headquarters	1986-03-01	29.666	-92.761	LSUMZ:Mamm:28941	NA	LAWUNLSU28941	1E	NA	https://doi.org/10.6084/m9.figshare.26970568.v2
Cryptotis parvus parvus	USA	Louisiana, 7 km SE Rockefeller Refuge Headquarters	1986-03-01	29.666	-92.761	LSUMZ:Mamm:28942	LSU28942	LAWNMSLSU28942	1E	PQ278325	https://doi.org/10.6084/m9.figshare.26970568.v2
Cryptotis parvus parvus	USA	Louisiana, 7 km SE Rockefeller Refuge Headquarters	1986-02-28	29.666	-92.761	LSUMZ:Mamm:29015	NA	LAWUNLSU29015	1E	NA	https://doi.org/10.6084/m9.figshare.26970568.v2
Cryptotis parvus harlani	USA	Louisiana, 5 km S LSU on River Road	1985-11-18	30.377	-91.223	LSUMZ:Mamm:29128	LSU29128	LAENMSLSU29128	2	PQ278326	https://doi.org/10.6084/m9.figshare.26970568.v2
Cryptotis parvus parvus	USA	Louisiana, Fort Polk Wildlife Management Area	1985-10-22	31.081	-93.069	LSUMZ:Mamm:29129	LSU29129	LACNMSLSU29129	1F	PQ278327	https://doi.org/10.6084/m9.figshare.26970568.v2
Cryptotis parvus parvus	USA	Louisiana, 8.2 km ESE Rockefeller Refuge Headquarters	1986-03-15	29.677	-92.732	LSUMZ:Mamm:34215	NA	LAWUNLSU34215	1E	NA	https://doi.org/10.6084/m9.figshare.26970568.v2
Cryptotis parvus parvus	USA	Louisiana, 10.4 km ESE Rockefeller Refuge Headquarters	1986-03-22	29.665	-92.713	LSUMZ:Mamm:34218	NA	LAWUNLSU34218	1E	NA	https://doi.org/10.6084/m9.figshare.26970568.v2
Cryptotis soricinus	Mexico	Mexico, 9 km N Valle de Bravo	1993-05-06	19.28	-100.13	LSUMZ:Mamm:34413	LSU34413	MXTXSLSU34413	5	PQ278328	https://doi.org/10.6084/m9.figshare.26970568.v2
Blarina carolinensis	USA	Louisiana, Fort Polk Wildlife Management Area	NA	NA	NA	LSUMZ:Mamm:36027	LSU36027	NA		PQ278329	NA
Cryptotis parvus parvus	USA	Texas, Gulf Coast Authority, Campbell Bayou, Texas City	2009-02-13	29.3386	-94.9013	MSB:Mamm:196185	MSB196185	TXSENMSMSB196185	1F	PQ278330	https://doi.org/10.6084/m9.figshare.26970568.v2
Cryptotis parvus parvus	USA	New Mexico, Near shore of Tucumcari Lake	1987-07-05	35.1814	-103.696	MSB:Mamm:271238	MSB271238	NA		PQ278331	NA
Cryptotis parvus neomexicanus	USA	New Mexico, 4 mi. N, 7 mi. E Roswell	1986-09-27	33.4522	-104.401	MSB:Mamm:271289	MSB271289	NMSNMSMSB271289	1G	PQ278332	https://doi.org/10.6084/m9.figshare.26970568.v2
Cryptotis parvus neomexicanus	USA	New Mexico, 4 mi. N, 7 mi. E Roswell	1986-09-27	33.4522	-104.401	MSB:Mamm:271290	MSB271290	NMSNMSMSB271290	1G	PQ278333	https://doi.org/10.6084/m9.figshare.26970568.v2
Cryptotis parvus parvus	USA	New Mexico, Rt. B 306, Grulla Nat'l. Wildlife Refuge, S tip Salt Lake, 0.5 mi. east E St.	1987-07-12	34.0891	-103.077	MSB:Mamm:271323	MSB271323	NMNRWMSB271323	1B	PQ278334	https://doi.org/10.6084/m9.figshare.26970568.v2
Cryptotis parvus parvus	USA	New Mexico, Grulla National Wildlife Refuge, 5.5 mi. ESE Arch, 1.1 mi. S NM 88	1987-07-12	34.0828	-103.053	MSB:Mamm:271324	MSB271234	NMNRWMSB271324	1B	PQ278335	https://doi.org/10.6084/m9.figshare.26970568.v2
Cryptotis parvus parvus	USA	New Mexico, Near shore of Tucumcari Lake	1987-07-05	35.1814	-103.696	MSB:Mamm:271654	MSB271654	NA		PQ278336	NA
Cryptotis parvus parvus	USA	New Mexico, Near shore of Tucumcari Lake	1987-07-05	35.1814	-103.696	MSB:Mamm:271655	MSB271655	NMNRWMSB271655	1B	PQ278337	https://doi.org/10.6084/m9.figshare.26970568.v2
Cryptotis parvus parvus	USA	Kansas, Burr Oak Circle, 1.25 km S and 8.5 km W of Wamego	2016-02-08	39.195	-96.4031	MSB:Mamm:305705	MSB305705	KSERWMSB305705	1A	PQ278338	https://doi.org/10.6084/m9.figshare.26970568.v2
Cryptotis parvus parvus	USA	Kansas, Burr Oak Circle, 1.25 km S and 8.5 km W of Wamego	2016-02-08	39.1948	-96.4028	MSB:Mamm:305706	MSB305706	KSEUNMSB305706	1A	PQ278339	https://doi.org/10.6084/m9.figshare.26970568.v2
Cryptotis parvus parvus	USA	Kansas, 2 miles S of Scott State Park	2014-12-20	38.45	-100.91	MSB:Mamm:305710	MSB305710	NA		PQ278340	NA
Cryptotis parvus harlani	USA	Virginia, Blandy Experimental Farm	2015-10-15	39.0795	-77.9624	MSB:Mamm:310263	MSB310263	VAVAMSB310263	2	PQ278341	https://doi.org/10.6084/m9.figshare.26970568.v2
Cryptotis parvus neomexicanus	USA	New Mexico, Bitter Lake National Wildlife Refuge, below bunkhouses and classroom on west side Unit 3, 0.7 km N Refuge Headquarters; T10S, R25E, SW 1/4 of NE 1/4 of NE 1/4 Sec. 9	2005-09-10	33.4647	-104.404	MSB:Mamm:329884	FT640	NA		PQ278342	NA
Cryptotis parvus neomexicanus	USA	New Mexico, Bitter Lake National Wildlife Refuge, cottonwood picnic area on west side Unit 7, 3 km S, 0.85 km W Refuge Headquarters; T10S, R25E, SE 1/4 of SW 1/4 of NE 1/4 Sec. 21	2005-09-11	33.4312	-104.413	MSB:Mamm:329885	FT641	NA		PQ278343	NA
Cryptotis parvus neomexicanus	USA	New Mexico, Bitter Lake National Wildlife Refuge, Dragonfly Trail on west side Unit 6, 1.8 km S, 0.15 km W Refuge Headquarters; T10S, R25E, W 1/2 of SE 1/4 Sec. 16	2005-09-11	33.4434	-104.405	MSB:Mamm:329886	FT642	NMSNMSFT642	1G	PQ278344	https://doi.org/10.6084/m9.figshare.26970568.v2
Cryptotis parvus parvus	USA	New Mexico, Bitter Lake National Wildlife Refuge, Lost River (=Bitter Creek), 2.4 km N, 2.2 km W Refuge Headquarters; T10S, R25E, SW 1/4 of NE 1/4 of NW 1/4 Sec. 5	2005-09-11	33.4797	-104.427	MSB:Mamm:329888	FT644	NMSRWFT644	1B	PQ278345	https://doi.org/10.6084/m9.figshare.26970568.v2
Cryptotis parvus neomexicanus	USA	New Mexico, Bitter Lake National Wildlife Refuge, former Pecos River channel NNE of Unit 3, 1.9 km N, 0.7 km E Refuge Headquarters; T10S, R25E, S1/2 of SW 1/4 of NW 1/4 Sec. 3	2005-09-24	33.4754	-104.398	MSB:Mamm:329889	FT645	NMSNMSFT645	1G	PQ278346	https://doi.org/10.6084/m9.figshare.26970568.v2
Cryptotis parvus parvus	USA	New Mexico, Plaza Larga Creek, New Mexico Highway 278 bridge; T10N, R31E, Sw 1/4 of SW 1/4 of NW 1/4 Sec. 13	2005-09-24	35.0934	-103.614	MSB:Mamm:329890	FT646	NMNRWFT647	1B	PQ278347	https://doi.org/10.6084/m9.figshare.26970568.v2
Cryptotis parvus parvus	USA	New Mexico, Tucumcari Lake Wildlife Management Area, western edge Tucumcari Lake; T11N, R30E, E 1/2 of SE 1/4 of NE 1/4 Sec. 13	2005-09-25	35.18	-103.705	MSB:Mamm:329891	FT647	NA		PQ278348	NA
Cryptotis parvus parvus	USA	New Mexico, tributary to Pajarito Creek, 230 m SE Pajarito Creek on NM Hwy 104, 4.2 km N, 1.4 km W Tucumcari (jct US 54 and NM 108); T11N, R30E, NE 1/4 of SW 1/4 of SE 1/4 of NE 1/4 Sec. 3	2005-09-25	35.21	-103.741	MSB:Mamm:329892	FT648	NA		PQ278349	NA
Cryptotis parvus parvus	USA	New Mexico, roadside ditch 1.9 mi S junction old US Hwy 66 (frontage road to I-40) on NM Hwy 278; T11N, R31E, SE 1/4 of SE 1/4 of SE 1/4 Sec. 26	2005-09-25	35.1451	-103.615	MSB:Mamm:329894	FT650	NA		PQ278350	NA
Cryptotis parvus parvus	USA	New Mexico, roadside ditch 1.9 mi S junction old US Hwy 66 (frontage road to I-40) on NM Hwy 278; T11N, R31E, SE 1/4 of SE 1/4 of SE 1/4 Sec. 26	2005-09-25	35.1446	-103.614	MSB:Mamm:329896	FT652	NA		PQ278351	NA
Cryptotis parvus parvus	USA	New Mexico, Grulla National Wildlife Refuge, large arroyo on eastern edge Salt Lake, 1.85 km S, 8.8 km E Arch; T2S, R37E, N1/2 of NE 1/4 Sec. 34	2005-09-30	34.0966	-103.048	MSB:Mamm:329897	NA	NMNUNFT653	1B	NA	https://doi.org/10.6084/m9.figshare.26970568.v2
Cryptotis parvus neomexicanus	USA	New Mexico, Bureau of Land Management Overflow Wetlands, along north Lea Lake outflow canal ca 200 m above junction with Pecos River, 7.6 mi. S, 9.5 mi E Roswell (jct. US 380 and US 285); T12S, R26E, SE 1/4 of NE 1/4 of NE 1/4 Sec. 17	2005-09-12	33.2831	-104.355	MSB:Mamm:329898	FT654	NMSNMSFT654	1G	PQ278352	https://doi.org/10.6084/m9.figshare.26970568.v2
Cryptotis parvus neomexicanus	USA	New Mexico, Bureau of Land Management Overflow Wetlands, along north Lea Lake outflow canal ca 200 m above junction with Pecos River, 7.6 mi. S, 9.5 mi E Roswell (jct. US 380 and US 285); T12S, R26E, SE 1/4 of NE 1/4 of NE 1/4 Sec. 17	2005-09-13	33.2831	-104.355	MSB:Mamm:329900	NA	NMSUNFT656	1G	NA	https://doi.org/10.6084/m9.figshare.26970568.v2
Cryptotis parvus neomexicanus	USA	New Mexico, Bottomless Lakes State Park, 250 m south of Lea Lake and west of Lea Lake outflow channel, 5.4 mi S, 11.0 mi E Roswell (jct. US 380 and US 285); T11S, R26E, E1/2 of SW 1/4 of SE 1/4 of SW 1/4 Sec. 34	2005-09-13	33.3147	-104.331	MSB:Mamm:329902	NA	NMSUNFT658	1G	NA	https://doi.org/10.6084/m9.figshare.26970568.v2
Cryptotis parvus neomexicanus	USA	New Mexico, Bottomless Lakes State Park, 250 m south of Lea Lake and west of Lea Lake outflow channel, 5.4 mi S, 11.0 mi E Roswell (jct. US 380 and US 285); T11S, R26E, E1/2 of SW 1/4 of SE 1/4 of SW 1/4 Sec. 34	2005-09-13	33.3153	-104.331	MSB:Mamm:329903	NA	NMSUNFT659	1G	NA	https://doi.org/10.6084/m9.figshare.26970568.v2
Cryptotis parvus parvus	USA	New Mexico, Bitter Lake National Wildlife Refuge, upper Bitter Creek Grid, 10 m from Bitter Creek in dense alkali sacaton	2005-09-02	NA	NA	MSB:Mamm:329904	FT660	NA		PQ278353	NA
Cryptotis parvus neomexicanus	USA	New Mexico, Bitter Lake NWR, Grassland Near Bunkhouse	1999-10-30	33.4632	-104.406	MSB:Mamm:329914	ET203	NMSNMSET203	1G	PQ278354	https://doi.org/10.6084/m9.figshare.26970568.v2
Cryptotis parvus neomexicanus	USA	New Mexico, Bitter Lake NWR, Grassland Near Bunkhouse	1999-10-31	33.4632	-104.406	MSB:Mamm:329915	ET207	NA		PQ278355	NA
Cryptotis parvus neomexicanus	USA	New Mexico, Bitter Lake NWR, Grassland Near Bunkhouse	1999-10-30	33.4632	-104.406	MSB:Mamm:329916	ET465	NMSNMSET465	1G	PQ278356	https://doi.org/10.6084/m9.figshare.26970568.v2
Cryptotis parvus neomexicanus	USA	New Mexico, Bitter Lake NWR, Grassland Near Bunkhouse	1999-10-30	33.4632	-104.406	MSB:Mamm:329917	ET466	NMSNMSET460	1G	PQ278357	https://doi.org/10.6084/m9.figshare.26970568.v2
Cryptotis parvus parvus	USA	Kansas, Burr Oak Circle, 1.25 km S and 8.5 km W of Wamego	2016-11-23	39.195	-96.4031	MSB:Mamm:331580	NK296149	NA		PQ278358	NA
Cryptotis parvus parvus	USA	Kansas	2005-07-09	NA	NA	MSB:Mamm:331627	NK296148	NA		PQ278359	NA
Cryptotis parvus parvus	USA	Kansas, Burr Oak Circle, 1.25 km S and 8.5 km W of Wamego	2016-11-04	39.195	-96.4031	MSB:Mamm:331629	NK296152	KSERWNK296152	1A	PQ278360	https://doi.org/10.6084/m9.figshare.26970568.v2
Cryptotis parvus parvus	USA	New Mexico, Santa Rosa Rock Lake Fish Hatchery	2018-10-17	34.912	-104.675	MSB:Mamm:345257	NK305204	NA		PQ278361	NA
Notiosorex crawfordi	USA	New MExico; Curry County; 202 County Road 3, 6 miles south of Texico	NA	NA	NA	MSB:Mamm:345261	NK305193	NA		PQ278362	NA
Cryptotis parvus parvus	USA	New Mexico, Kiowa National Grassland	2019-10-03	36.6972	-103.205	MSB:Mamm:345266	NK305200	NMNRWNK305200	1C	PQ278363	https://doi.org/10.6084/m9.figshare.26970568.v2
Notiosorex crawfordi	USA	New Mexico; Santa Fe County, Galisteo	NA	NA	NA	MSB:Mamm:345269	NK305203	NA		PQ278364	NA
Cryptotis parvus parvus	USA	New Mexico, Grant's House, 11.42 km S Texico	2019-07-13	34.3075	-103.314	MSB:Mamm:345270	NK305206	NMNRWNK305206	1B	PQ278365	https://doi.org/10.6084/m9.figshare.26970568.v2
Cryptotis parvus parvus	USA	New Mexico, Bosque Redondo Park	2019-09-05	34.435	-104.218	MSB:Mamm:345300	NK305198	NMNRWNK305198	1D	PQ278366	https://doi.org/10.6084/m9.figshare.26970568.v2
Cryptotis parvus parvus	USA	New Mexico, Kiowa National Grassland	2019-10-03	36.4759	-103.126	MSB:Mamm:345301	NK305195	NMNRWNK305195	1C	PQ278367	https://doi.org/10.6084/m9.figshare.26970568.v2
Cryptotis parvus parvus	USA	New Mexico, Bosque Redondo Park	2019-09-05	34.435	-104.218	MSB:Mamm:345305	NK305197	NMNRWNK305197	1D	PQ278368	https://doi.org/10.6084/m9.figshare.26970568.v2
Cryptotis parvus parvus	USA	New Mexico, Kiowa National Grassland	2019-10-02	36.6972	-103.205	MSB:Mamm:345320	NK305210	NMNRWNK305210	1C	PQ278369	https://doi.org/10.6084/m9.figshare.26970568.v2
Cryptotis parvus parvus	USA	New Mexico, Kiowa National Grassland	2019-09-05	36.6972	-103.205	MSB:Mamm:345329	NK305199	NMNRWNK305199	1C	PQ278370	https://doi.org/10.6084/m9.figshare.26970568.v2
Cryptotis parvus parvus	USA	New Mexico, Santa Rosa Rock Lake Fish Hatchery	2018-10-17	34.912	-104.675	MSB:Mamm:345332	NK305205	NA		PQ278371	NA
Cryptotis parvus parvus	USA	New Mexico, Deb's House, 12.8 km S Cannon AFB	2019-07-25	34.3075	-103.314	MSB:Mamm:345347	NK305213	NA		PQ278372	NA
Cryptotis parvus parvus	USA	New Mexico, Kiowa National Grassland	2019-10-04	36.6972	-103.206	MSB:Mamm:345348	NK305209	NMNRWNK305209	1C	PQ278373	https://doi.org/10.6084/m9.figshare.26970568.v2
Cryptotis parvus parvus	USA	New Mexico, Fort Sumner, Bosque Redondo Park	2019-09-05	34.435	-104.218	MSB:Mamm:345349	NK305207	NA		PQ278374	NA
Cryptotis parvus parvus	USA	New Mexico, Bosque Redondo Park	2019-09-04	34.435	-104.218	MSB:Mamm:345352	NK305196	NMNRWNK305196	1D	PQ278375	https://doi.org/10.6084/m9.figshare.26970568.v2
Cryptotis parvus parvus	USA	New Mexico, Fort Sumner, Bosque Redondo Park	2019-09-04	34.435	-104.218	MSB:Mamm:345353	NK305211	NMNRWNK305211	1D	PQ278376	https://doi.org/10.6084/m9.figshare.26970568.v2
Cryptotis parvus parvus	USA	New Mexico, Santa Rosa Rock Lake Fish Hatchery	2018-10-17	34.9124	-104.676	MSB:Mamm:345355	NK305202	NMNRWNK305202	1B	PQ278377	https://doi.org/10.6084/m9.figshare.26970568.v2
Cryptotis parvus neomexicanus	USA	New Mexico, Dexter Fish Hatchery, Cottonrat Trail	2018-11-05	33.1925	-104.341	MSB:Mamm:345442	NK305208	NMSNMSNK305208	1G	PQ278378	https://doi.org/10.6084/m9.figshare.26970568.v2
Cryptotis parvus parvus	USA	Kansas, Cimarron National Grassland, Cottonwood park	2020-07-14	37.1214	-101.897	MSB:Mamm:345465	NK306166	KSSWRWNK306166	1A	PQ278379	https://doi.org/10.6084/m9.figshare.26970568.v2
Cryptotis parvus parvus	USA	Kansas, Cimarron National Grassland, Cimarron River at bridge on KS-27	2020-07-13	37.1213	-101.897	MSB:Mamm:345804	NK306132	NA		PQ278380	NA
Cryptotis parvus parvus	USA	Kansas, Cimarron National Grassland, Cimarron River at bridge on KS-27	2020-07-13	37.1215	-101.897	MSB:Mamm:345805	NK306133	KSSWRWNK306133	1A	PQ278381	https://doi.org/10.6084/m9.figshare.26970568.v2
Cryptotis berlandieri	USA	Texas, Las Palomas Wlidlife Management Area-Chapote Unit	2020-03-11	26.1119	-98.0115	MSB:Mamm:345840	NK305214	TXSTXSNK305214	3	PQ278382	https://doi.org/10.6084/m9.figshare.26970568.v2
Cryptotis parvus parvus	USA	Kansas, Cimarron National Grassland, Cottonwood park	2020-07-14	37.1213	-101.897	MSB:Mamm:345848	NK306167	KSSWRWNK306167	1A	PQ278383	https://doi.org/10.6084/m9.figshare.26970568.v2
Cryptotis parvus parvus	USA	Kansas, Cheyenne Bottoms Wildlife Management Area	2020-07-20	38.475	-98.6682	MSB:Mamm:346033	NK306540	KSCRWNK306540	1A	PQ278384	https://doi.org/10.6084/m9.figshare.26970568.v2
Cryptotis parvus parvus	USA	New Mexico, Wagon Mound WMA	2020-07-01	36.0381	-104.71	MSB:Mamm:347127	NK306953	NA		PQ278385	NA
Cryptotis parvus parvus	USA	New Mexico, Springer Lake	2020-09-27	36.41	-104.649	MSB:Mamm:347149	NK306957	NA		PQ278386	NA
Cryptotis parvus parvus	USA	New Mexico, Laguna Madre Resovoir	2020-09-29	36.6066	-104.632	MSB:Mamm:347156	NK306952	NMNUNNK306952	1C	PQ278387	https://doi.org/10.6084/m9.figshare.26970568.v2
Cryptotis parvus parvus	USA	New Mexico, Laguna Madre Resovoir	2020-09-29	36.6066	-104.632	MSB:Mamm:347157	NK306951	NA		PQ278388	NA
Cryptotis parvus parvus	USA	New Mexico, Springer Lake	2020-09-27	36.415	-104.65	MSB:Mamm:347158	NK306954	NMNUNNK306954	1C	PQ278389	https://doi.org/10.6084/m9.figshare.26970568.v2
Cryptotis parvus parvus	USA	New Mexico, Springer Lake	2020-09-27	36.4209	-104.664	MSB:Mamm:347160	NK306958	NA		PQ278390	NA
Cryptotis parvus parvus	USA	New Mexico, Springer Lake	2020-09-27	36.4106	-104.649	MSB:Mamm:347161	NK306959	NMNUNNK306959	1C	PQ278391	https://doi.org/10.6084/m9.figshare.26970568.v2
Cryptotis parvus parvus	USA	New Mexico, Springer Lake	2020-09-28	36.41	-104.649	MSB:Mamm:347162	NK306956	NA		PQ278392	NA
Cryptotis parvus parvus	USA	New Mexico, Springer Lake	2020-09-27	36.4107	-104.649	MSB:Mamm:347163	NK306960	NA		PQ278393	NA
Cryptotis parvus parvus	USA	Nebraska	NA	NA	NA	NA	AF395483	NA		AF395483	NA
Cryptotis parvus parvus	USA	Nebraska	NA	NA	NA	NA	AF395484	NA		AF395484	NA
Cryptotis parvus parvus	USA	Missouri	NA	NA	NA	NA	MF158114	NA		MF158114	NA
Cryptotis berlandieri	USA	Texas, East Foundation, Santa Rosa Ranch	2015-06-26	27.1873	-97.829	TCWC:Mamm:63771	TAM63771	TXENMSTAM63771	3	PQ278394	https://doi.org/10.6084/m9.figshare.26970568.v2
Blarina carolinensis	USA	Texas; Polk County, Big Thicket National Preserve	NA	NA	NA	TCWC:Mamm:64639	TAM64639	NA		PQ278395	NA
Cryptotis floridanus	USA	Florida, Key Largo Hammock State Botanical Park	2004-04-15	25.2861	-80.2921	UF:Mamm:31133	UF31133	FLSFLUF31133	4	PQ278396	https://doi.org/10.6084/m9.figshare.26970568.v2
Cryptotis floridanus	USA	Florida, Lake Wales Ridge Wildlife and Environmental Area, Gould Road Tract	2005-11-29	27.1338	-81.3278	UF:Mamm:31353	UF31353	NA		PQ278397	NA
Cryptotis floridanus	USA	Florida, Lake Wales Ridge Wildlife and Environmental Area, Sun Ray Tract	2008-11-17	27.6891	-81.5556	UF:Mamm:31660	UF31660	FLCFLUF31660	4	PQ278398	https://doi.org/10.6084/m9.figshare.26970568.v2
Cryptotis floridanus	USA	Florida, Palm Beach County	2006-10-29	26.84	-80.35	UF:Mamm:31663	UF31663	NA		PQ278399	NA
Cryptotis floridanus	USA	Florida, Lake Wales Ridge WEA - Lake Placid Scrub Tract	2007-11-14	27.223	-81.3876	UF:Mamm:33456	UF33456	NA		PQ278400	NA
Cryptotis floridanus	USA	Florida, Lake Wales Ridge WEA - Lake Placid Scrub Tract	2008-01-10	27.223	-81.3876	UF:Mamm:33459	UF33459	NA		PQ278401	NA
Cryptotis floridanus	USA	Florida, Lake Wales Ridge WEA - Lake Placid Scrub Tract	2007-11-06	27.2092	-81.4136	UF:Mamm:33466	UF33466	FLSCFLUF33466	4	PQ278402	https://doi.org/10.6084/m9.figshare.26970568.v2
Cryptotis floridanus	USA	Florida, Lake Wales Ridge WEA - Lake Placid Scrub Tract	2008-03-11	27.2173	-81.39	UF:Mamm:33470	UF33470	NA		PQ278403	NA
Cryptotis floridanus	USA	Florida, Lake Wales Ridge WEA - Lake Placid Scrub Tract	2007-06-12	27.2132	-81.3966	UF:Mamm:33471	UF33471	NA		PQ278404	NA
Cryptotis floridanus	USA	Florida, Lake Wales Ridge Wildlife and Environmental Area - Silver Lake Tract	2008-10-07	27.5767	-81.5282	UF:Mamm:33476	UF33476	NA		PQ278405	NA
Cryptotis floridanus	USA	Florida, Pine Log State Forest	2012-12-26	30.387	-85.8546	UF:Mamm:33519	UF33519	NA		PQ278406	NA
Cryptotis parvus harlani	USA	Virginia, Spotsylvania County	NA	NA	NA	USNM:Mamm:568660	KT876866	NA		KT876866	NA
Cryptotis parvus harlani	USA	Virginia, Spotsylvania County	NA	NA	NA	USNM:Mamm:569083	KT876867	NA		KT876867	NA
Blarina brevicauda	USA	Pennsylvania, Bucks County	NA	NA	NA	USNM:Mamm:569100	KT876835	NA		KT876835	NA
Cryptotis tropicalis	Guatemala	Huehuetenango	NA	NA	NA	USNM:Mamm:570435	KT876870	NA		KT876870	NA
Cryptotis parvus harlani	USA	Maryland, Charles County	NA	NA	NA	USNM:Mamm:570487	KT876868	NA		KT876868	NA
Cryptotis parvus parvus	USA	Kansas, Douglas County	NA	NA	NA	USNM:Mamm:570510	KT876869	NA		KT876869	NA

## Sheet: Appendix Table S3-Museum Codes
Institutional Museum Codes:
Angelo State Natural History Collection	ASNHC
Cleveland Museum of Natural History	CMNH
Denver Museum of Nature & Science	DMNS
Natural History Museum of Los Angeles County	LACM
Lousiana State University Museum of Natural History	LSUMZ
Museum of Southwestern Biology	MSB
Texas A&M University Biodiversity Research and Teaching Collections	TCWC
Florida Museum of Natural History	UF
U.S. National Museum, Smithsonian Institute	USNM
ddRADseq Data Citation:
Galfano, Tommy; G. Hope, Andrew (2024). Cryptotis.parvus.SNP.vcf. figshare. Dataset. https://doi.org/10.6084/m9.figshare.26970568.v2
